# Supplementary material for: Specificity Determination in Saccharomyces cerevisiae Killer Virus Systems
Source: Microorganisms. 2021 Jan 23;9(2):236. doi: 10.3390/microorganisms9020236 (PMC7912047; doi:10.3390/microorganisms9020236)
Supplement: Supplementary file 1 [file microorganisms-09-00236-s001.zip]

Archive with 3 entries (3 files):
- Figure S1.png
- Figure S2.png
- Figure S3.png
